# Supplementary material for: Molecular dissection of condensin II-mediated chromosome assembly using in vitro assays
Source: eLife. 2022 Aug 19;11:e78984. doi: 10.7554/eLife.78984 (PMC9433093; doi:10.7554/eLife.78984)
Supplement: Figure 1—figure supplement 1—source data 1. [file elife-78984-fig1-figsupp1-data1.zip]

Archive with 7 entries (6 files):
- Figure 1-figure supplement 1-source data 1/
- Figure 1-figure supplement 1-source data 1/Figure 1-figure supplement 1-source data 1-1A.tif
- Figure 1-figure supplement 1-source data 1/Figure 1-figure supplement 1-source data 1-1B.tif
- Figure 1-figure supplement 1-source data 1/Figure 1-figure supplement 1-source data 1-1C.tif
- Figure 1-figure supplement 1-source data 1/Figure 1-figure supplement 1-source data 1-1D.tif
- Figure 1-figure supplement 1-source data 1/Figure 1-figure supplement 1-source data 1-1E.tif
- Figure 1-figure supplement 1-source data 1/Figure 1-figure supplement 1-source data 1.pdf
