# Supplementary material for: Molecular dissection of condensin II-mediated chromosome assembly using in vitro assays
Source: eLife. 2022 Aug 19;11:e78984. doi: 10.7554/eLife.78984 (PMC9433093; doi:10.7554/eLife.78984)
Supplement: Figure 2—figure supplement 1—source data 1. [file elife-78984-fig2-figsupp1-data1.zip]

Archive with 11 entries (10 files):
- Figure 2-figure supplement 1-source data 1/
- Figure 2-figure supplement 1-source data 1/Figure 2-figure supplement 1-source data 1.pdf
- Figure 2-figure supplement 1-source data 1/Figure 2-figure supplement 1A-source data 1-XCAPD2.tif
- Figure 2-figure supplement 1-source data 1/Figure 2-figure supplement 1A-source data 1-XCAPD3.tif
- Figure 2-figure supplement 1-source data 1/Figure 2-figure supplement 1A-source data 1-XCAPG.tif
- Figure 2-figure supplement 1-source data 1/Figure 2-figure supplement 1A-source data 1-XCAPH.tif
- Figure 2-figure supplement 1-source data 1/Figure 2-figure supplement 1A-source data 1-XCAPH2 AfR201.tif
- Figure 2-figure supplement 1-source data 1/Figure 2-figure supplement 1A-source data 1-XCAPH2 AfR202.tif
- Figure 2-figure supplement 1-source data 1/Figure 2-figure supplement 1A-source data 1-XSMC2.tif
- Figure 2-figure supplement 1-source data 1/Figure 2-figure supplement 1A-source data 1-XSMC4.tif
- Figure 2-figure supplement 1-source data 1/Figure 2-figure supplement 1A-source data 1-Xtopo IIa.tif
