# Supplementary material for: Molecular dissection of condensin II-mediated chromosome assembly using in vitro assays
Source: eLife. 2022 Aug 19;11:e78984. doi: 10.7554/eLife.78984 (PMC9433093; doi:10.7554/eLife.78984)
Supplement: Figure 4—figure supplement 1—source data 1. [file elife-78984-fig4-figsupp1-data1.zip]

Archive with 6 entries (5 files):
- Figure 4-figure supplement 1-source data 1/
- Figure 4-figure supplement 1-source data 1/Figure 4-figure suppelment 1B-source data 1-pT1415.tif
- Figure 4-figure supplement 1-source data 1/Figure 4-figure supplement 1-source data 1.pdf
- Figure 4-figure supplement 1-source data 1/Figure 4-figure supplement 1B-source data 1-hCAPD3.tif
- Figure 4-figure supplement 1-source data 1/Figure 4-figure supplement 1B-source data 1-pS1474.tif
- Figure 4-figure supplement 1-source data 1/Figure 4-figure supplement 1B-source data 1-Xtopo IIa.tif
