# Supplementary material for: Molecular dissection of condensin II-mediated chromosome assembly using in vitro assays
Source: eLife. 2022 Aug 19;11:e78984. doi: 10.7554/eLife.78984 (PMC9433093; doi:10.7554/eLife.78984)
Supplement: Figure 4—figure supplement 3—source data 1. [file elife-78984-fig4-figsupp3-data1.zip]

Archive with 3 entries (2 files):
- Figure 4-figure supplement 3-source data 1/
- Figure 4-figure supplement 3-source data 1/Figure 4-figure supplement 3-source data 1.pdf
- Figure 4-figure supplement 3-source data 1/Figure 4-figure supplement 3B-source data 1.tif
