# Supplementary material for: Molecular dissection of condensin II-mediated chromosome assembly using in vitro assays
Source: eLife. 2022 Aug 19;11:e78984. doi: 10.7554/eLife.78984 (PMC9433093; doi:10.7554/eLife.78984)
Supplement: Figure 6—figure supplement 1—source data 1. [file elife-78984-fig6-figsupp1-data1.zip]

Archive with 2 entries (1 files):
- Figure 6-figure supplement 1-source data 1/
- Figure 6-figure supplement 1-source data 1/Figure 6-figure supplement 1-source data 1.xlsx
